# Supplementary material for: Anti-Inflammatory and Antioxidant Pyrrolo[3,4-d]pyridazinone Derivatives Interact with DNA and Bind to Plasma Proteins—Spectroscopic and In Silico Studies
Source: Int J Mol Sci. 2024 Feb 1;25(3):1784. doi: 10.3390/ijms25031784 (PMC10855066; doi:10.3390/ijms25031784)
Supplement: Supplementary file 1 [file ijms-25-01784-s001.zip]

Archive with 1 entries (1 files):
- ijms-2851439-supplementary.pdf
